# Supplementary material for: Polymorphic Variants of Peptidylarginine Deiminase Gene from P. gingivalis—Searching for Targets for Supportive Therapy of Periodontitis
Source: Int J Mol Sci. 2025 Feb 15;26(4):1662. doi: 10.3390/ijms26041662 (PMC11855631; doi:10.3390/ijms26041662)
Supplement: Supplementary file 1 [file ijms-26-01662-s001.zip]

Archive with 1 entries (1 files):
- ijms-3392258-supplementary.pdf
